# Supplementary material for: An OpenCV-Based Approach for Automated Cardiac Rhythm Measurement in Zebrafish from Video Datasets
Source: Biomolecules. 2021 Oct 7;11(10):1476. doi: 10.3390/biom11101476 (PMC8533103; doi:10.3390/biom11101476)
Supplement: Supplementary file 1 [file biomolecules-11-01476-s001.zip]

Archive with 4 entries (3 files):
- biomolecules-1403579-supplementary/
- biomolecules-1403579-supplementary/Figure S1.jpg
- biomolecules-1403579-supplementary/File S1_heartRate.py
- biomolecules-1403579-supplementary/File S2_OpenCV SOP.pdf
